# Supplementary material for: Persistent Increase in Serum Ferritin Levels despite Converting to Permanent Vascular Access in Pediatric Hemodialysis Patients: Pediatric Nephrology Research Consortium Study
Source: J Clin Med. 2023 Jun 25;12(13):4251. doi: 10.3390/jcm12134251 (PMC10342380; doi:10.3390/jcm12134251)
Supplement: Supplementary file 1 [file jcm-12-04251-s001.zip]

Archive with 1 entries (1 files):
- jcm-2447134-supplementary.pdf
